# Supplementary material for: MicroRNA miR-145-5p regulates cell proliferation and cell migration in colon cancer by inhibiting chemokine (C-X-C motif) ligand 1 and integrin α2
Source: Bioengineered. 2021 Dec 3;12(2):9909–17. doi: 10.1080/21655979.2021.2000243 (PMC8810145; doi:10.1080/21655979.2021.2000243)
Supplement: Supplemental Material [file KBIE_A_2000243_SM8940.zip]

Archive with 3 entries (2 files):
- supplementary/
- supplementary/supplementary table 1.docx
- supplementary/supplementary table 2 (1).docx
